# Supplementary material for: N,N′-Bis(3-methyl­phen­yl)propane­diamide
Source: Acta Crystallogr Sect E Struct Rep Online. 2010 Oct 31;66(Pt 11):o3037. doi: 10.1107/S1600536810044089 (PMC3009026; doi:10.1107/S1600536810044089)
Supplement: Supplementary file 2 [file e-66-o3037-Isup2.hkl]

#
# h,k,l, Fc-squared, Fo-squared, sigma(Fo-squared) and status flag
#
data_I
_shelx_title 'M6' #15
_shelx_refln_list_code          4
_shelx_F_calc_maximum      174.43
_exptl_crystal_F_000       600.00
_reflns_d_resolution_high  0.8165
 
loop_
 _symmetry_equiv_pos_as_xyz
 'x, y, z'
 '-x, y, -z+1/2'
 'x+1/2, y+1/2, z'
 '-x+1/2, y+1/2, -z+1/2'
 '-x, -y, -z'
 'x, -y, z-1/2'
 '-x+1/2, -y+1/2, -z'
 'x+1/2, -y+1/2, z-1/2'
 
_cell_length_a    15.3617
_cell_length_b    11.2277
_cell_length_c     8.7316
_cell_angle_alpha  90.000
_cell_angle_beta   90.370
_cell_angle_gamma  90.000
 
_shelx_F_squared_multiplier     1.000
 
loop_
 _refln_index_h
 _refln_index_k
 _refln_index_l
 _refln_F_squared_calc
 _refln_F_squared_meas
 _refln_F_squared_sigma
 _refln_observed_status
   4   0   0     7279.66     6728.82     70.16 o
   6   0   0     8796.13     8430.54     95.20 o
   8   0   0     4033.52     4240.47     40.22 o
  10   0   0        1.17        0.08      0.58 o
  12   0   0      854.72      828.67      9.29 o
  14   0   0      531.88      542.30     13.32 o
  16   0   0      221.72      228.23      5.53 o
  18   0   0       25.50       36.09      3.06 o
   3   1   0      243.83      218.94      5.17 o
   5   1   0      308.74      276.33      5.36 o
   7   1   0        0.44        0.40      0.86 o
   9   1   0      112.85      100.96      2.00 o
  11   1   0      228.57      212.02      3.11 o
  13   1   0      136.42      144.56      2.35 o
  15   1   0      190.78      201.02      3.57 o
  17   1   0       24.26       25.56      1.73 o
   0   2   0     1644.75     1605.01     16.32 o
   2   2   0     3157.83     3083.11     14.98 o
   4   2   0       18.57       21.94      0.87 o
   6   2   0      386.64      404.32      3.35 o
   8   2   0        3.85        8.15      0.91 o
  10   2   0      302.79      302.71      3.09 o
  12   2   0       18.94       24.10      1.51 o
  14   2   0      637.26      593.77      8.29 o
  16   2   0        3.26        1.88      1.21 o
  18   2   0       53.11       51.55      2.56 o
   1   3   0     7912.17     7573.36     35.91 o
   3   3   0     1161.57     1108.83      4.08 o
   5   3   0      878.59      843.78      6.32 o
   7   3   0     1634.85     1892.91     12.70 o
   9   3   0       30.48       25.73      0.95 o
  11   3   0        1.24        3.11      1.05 o
  13   3   0       94.09       68.36      2.30 o
  15   3   0       17.40       25.34      1.52 o
  17   3   0        0.06        0.64      1.67 o
   0   4   0     4361.36     4454.78     32.05 o
   2   4   0      624.55      619.51      2.72 o
   4   4   0       34.57       30.38      0.61 o
   6   4   0     3110.75     3197.24     15.39 o
   8   4   0        7.47       14.97      0.52 o
  10   4   0       51.14       55.91      0.96 o
  12   4   0        2.49        0.72      0.37 o
  14   4   0      108.98       91.60      2.30 o
  16   4   0      251.91      241.91      4.74 o
  18   4   0       32.04       34.74      2.38 o
   1   5   0      821.88      807.60      2.97 o
   3   5   0      576.68      550.07      2.54 o
   5   5   0      886.89      879.76      4.56 o
   7   5   0      108.54      124.28      1.60 o
   9   5   0       38.61       39.57      1.37 o
  11   5   0       10.86       14.58      0.88 o
  13   5   0       26.46       22.17      1.39 o
  15   5   0       57.53       60.25      2.46 o
  17   5   0        0.63        2.24      1.69 o
   0   6   0     3707.80     3601.32     14.63 o
   2   6   0       18.71       22.04      0.72 o
   4   6   0      667.13      652.23      3.89 o
   6   6   0      349.00      348.79      3.07 o
   8   6   0       82.02       91.80      2.27 o
  10   6   0       33.15       41.37      1.55 o
  12   6   0        3.92        6.51      1.10 o
  14   6   0       90.60       93.17      2.84 o
  16   6   0      134.24      141.25      3.46 o
   1   7   0      129.00      118.87      1.31 o
   3   7   0       43.11       39.52      0.91 o
   5   7   0      457.33      458.00      2.84 o
   7   7   0       70.76       62.58      1.56 o
   9   7   0       73.33       69.12      2.28 o
  11   7   0        5.48        1.89      1.07 o
  13   7   0        9.05       10.75      1.32 o
  15   7   0       86.05       92.20      2.87 o
   0   8   0      127.94      110.24      2.02 o
   2   8   0        3.42        3.58      0.63 o
   4   8   0       12.94        9.71      0.64 o
   6   8   0      271.17      270.65      2.45 o
   8   8   0      107.65      102.01      2.16 o
  10   8   0       17.75       16.39      1.46 o
  12   8   0        1.73        3.31      1.23 o
  14   8   0       23.91       26.06      2.16 o
   1   9   0      244.78      237.62      2.07 o
   3   9   0      189.23      187.16      2.03 o
   5   9   0      240.10      252.58      2.35 o
   7   9   0      276.37      284.33      3.60 o
   9   9   0      142.15      131.80      3.19 o
  11   9   0        0.76       -0.04      1.21 o
  13   9   0        3.81        3.01      1.74 o
   0  10   0      204.21      212.58      3.36 o
   2  10   0       58.59       58.30      1.36 o
   4  10   0       95.22       97.47      1.60 o
   6  10   0      288.38      300.71      2.92 o
   8  10   0       72.20       65.95      2.49 o
  10  10   0       71.54       72.11      2.68 o
  12  10   0        0.17       -0.18      1.83 o
   1  11   0        0.84        0.29      1.07 o
   3  11   0       10.25       10.98      1.16 o
   5  11   0        0.60        0.22      1.05 o
   7  11   0      144.73      138.86      3.22 o
   9  11   0       35.09       35.18      2.62 o
  11  11   0        1.39       -0.21      2.11 o
   0  12   0       68.24       66.88      3.06 o
   2  12   0        6.77        8.75      1.43 o
   4  12   0       94.59       95.43      2.38 o
   6  12   0        3.35        1.70      1.87 o
   8  12   0        1.73        2.44      1.84 o
   1  13   0        1.60       -0.14      1.39 o
   3  13   0        6.14        7.10      1.60 o
   5  13   0       53.55       55.15      2.81 o
 -17   1   1      159.58      149.32      4.90 o
 -15   1   1       90.59       83.02      2.44 o
 -13   1   1       27.18       29.26      1.44 o
 -11   1   1       90.99       98.90      1.82 o
  -9   1   1      961.59     1055.19      7.42 o
  -7   1   1     2684.60     2791.60     13.00 o
  -5   1   1     1224.30     1223.28      7.84 o
  -3   1   1     1138.13     1018.71      5.49 o
  -1   1   1     4383.10     4426.96      5.40 o
   1   1   1     3699.86     3656.24      6.89 o
   3   1   1      268.24      300.89      2.22 o
   5   1   1       24.19       27.39      0.82 o
   7   1   1      733.80      803.79      4.19 o
   9   1   1       69.97       71.07      2.26 o
  11   1   1       15.61       17.85      1.12 o
  13   1   1      343.51      334.26      3.69 o
  15   1   1        8.34        6.74      1.23 o
  17   1   1       36.42       31.38      2.00 o
 -18   2   1        1.90       -0.13      1.99 o
 -16   2   1       64.26       66.49      1.96 o
 -14   2   1       64.16       69.15      2.12 o
 -12   2   1        1.19        1.45      1.02 o
 -10   2   1        6.74       14.29      0.89 o
  -8   2   1     2682.14     2585.26     17.58 o
  -6   2   1      694.46      736.55      5.36 o
  -4   2   1     3018.80     2902.65     11.14 o
  -2   2   1    28114.09    28896.69    131.75 o
   0   2   1    19968.73    20017.12     71.64 o
   2   2   1     1238.32     1309.59      6.35 o
   4   2   1      969.16      960.58      7.27 o
   6   2   1     3264.46     3381.95     25.47 o
   8   2   1      142.75       98.50      1.85 o
  10   2   1      333.99      321.78      2.41 o
  12   2   1        4.26        9.08      0.97 o
  14   2   1      582.10      572.27      4.59 o
  16   2   1        2.06        1.80      1.31 o
  18   2   1       37.03       40.87      2.67 o
 -17   3   1       85.12       98.09      3.14 o
 -15   3   1       24.63       20.12      1.14 o
 -13   3   1        6.26        5.86      0.81 o
 -11   3   1        6.25        5.77      0.64 o
  -9   3   1     1185.70     1188.33     10.28 o
  -7   3   1      289.92      293.84      2.23 o
  -5   3   1     4059.57     4085.99     20.61 o
  -3   3   1    16028.58    16033.13     61.75 o
  -1   3   1    30427.04    30324.37    200.43 o
   1   3   1     1540.26     1511.26      4.48 o
   3   3   1      491.20      421.59      2.34 o
   5   3   1     2668.84     2660.54     11.58 o
   7   3   1      160.44      140.26      1.95 o
   9   3   1      709.14      714.52      3.88 o
  11   3   1       67.03       47.99      1.30 o
  13   3   1      930.43      893.09      5.81 o
  15   3   1      167.44      163.46      3.80 o
  17   3   1       48.95       68.83      3.03 o
 -16   4   1       18.18       16.59      1.85 o
 -14   4   1       24.36       18.00      1.41 o
 -12   4   1       36.92       33.13      1.44 o
 -10   4   1      155.47      157.53      2.20 o
  -8   4   1       35.56       29.41      0.95 o
  -6   4   1     1017.79     1030.73      3.70 o
  -4   4   1     2712.43     2704.70      8.52 o
  -2   4   1      416.24      335.80      2.11 o
   0   4   1        0.14        1.20      0.49 o
   2   4   1      211.68      232.19      1.48 o
   4   4   1      461.53      428.84      2.15 o
   6   4   1      323.77      321.85      2.12 o
   8   4   1     1678.31     1831.64      9.41 o
  10   4   1       93.87      101.61      1.56 o
  12   4   1       66.67       61.90      2.11 o
  14   4   1     1014.03     1054.95      7.82 o
  16   4   1       30.18       33.64      2.68 o
 -17   5   1       32.45       34.33      2.74 o
 -15   5   1        6.44        2.58      1.55 o
 -13   5   1        4.80        1.61      1.04 o
 -11   5   1       18.69       20.60      0.92 o
  -9   5   1        9.54        6.83      0.65 o
  -7   5   1       75.65       62.42      1.18 o
  -5   5   1      624.61      602.55      5.42 o
  -3   5   1      428.95      441.62      3.05 o
  -1   5   1      213.36      191.40      1.49 o
   1   5   1      103.32      117.21      1.12 o
   3   5   1        1.18        3.27      0.45 o
   5   5   1     1807.03     1893.43      6.99 o
   7   5   1        0.89        0.93      0.58 o
   9   5   1       24.63       28.60      0.97 o
  11   5   1       65.71       47.17      1.18 o
  13   5   1       32.09       20.17      1.22 o
  15   5   1      110.56      110.69      3.43 o
  17   5   1       65.37       62.98      2.80 o
 -16   6   1      105.24      102.88      3.76 o
 -14   6   1        0.02        0.73      1.37 o
 -12   6   1        0.01        0.31      1.06 o
 -10   6   1      266.09      261.06      2.63 o
  -8   6   1      205.84      210.19      2.32 o
  -6   6   1      679.11      663.78      3.06 o
  -4   6   1     1136.22     1146.19      6.02 o
  -2   6   1      593.68      589.01      3.55 o
   0   6   1     1423.29     1422.54      4.11 o
   2   6   1      755.08      736.45      3.63 o
   4   6   1     1566.95     1570.13      4.29 o
   6   6   1       61.04       74.18      1.06 o
   8   6   1       17.76       19.12      0.95 o
  10   6   1       47.41       48.44      1.27 o
  12   6   1      219.47      193.03      2.70 o
  14   6   1       74.32       70.38      2.65 o
  16   6   1       49.92       68.87      2.64 o
 -15   7   1        4.18        4.35      2.10 o
 -13   7   1       17.00       10.93      1.35 o
 -11   7   1        0.01        0.36      1.07 o
  -9   7   1      927.40      932.61      7.84 o
  -7   7   1      133.15      135.85      2.06 o
  -5   7   1      104.70      110.32      1.31 o
  -3   7   1      236.21      245.58      1.71 o
  -1   7   1      323.33      376.06      3.81 o
   1   7   1        7.95       16.67      0.73 o
   3   7   1      939.00      913.86      4.72 o
   5   7   1       49.29       42.62      0.84 o
   7   7   1      174.61      161.81      2.14 o
   9   7   1      239.79      245.16      2.62 o
  11   7   1       37.48       45.46      1.35 o
  13   7   1       67.77       64.02      2.29 o
  15   7   1       98.32       90.99      2.85 o
 -14   8   1       25.22       18.05      2.31 o
 -12   8   1        2.81        1.91      1.18 o
 -10   8   1        1.20        2.22      1.17 o
  -8   8   1      558.10      547.82      5.93 o
  -6   8   1       39.70       39.01      1.01 o
  -4   8   1       47.34       44.99      0.98 o
  -2   8   1      436.32      421.73      2.68 o
   0   8   1      405.65      429.46      3.35 o
   2   8   1      142.80      123.88      1.56 o
   4   8   1      137.01      123.01      1.46 o
   6   8   1       26.96       29.74      0.99 o
   8   8   1       67.47       69.16      1.91 o
  10   8   1       22.48       25.55      1.68 o
  12   8   1        3.77        6.86      1.36 o
  14   8   1       34.84       44.26      2.57 o
 -13   9   1        8.26       15.02      2.00 o
 -11   9   1       80.31       83.48      3.05 o
  -9   9   1       18.40       15.87      1.49 o
  -7   9   1        3.88        2.50      0.91 o
  -5   9   1      129.22      131.02      1.71 o
  -3   9   1       20.62       20.67      0.88 o
  -1   9   1       34.56       32.45      1.09 o
   1   9   1       14.44       11.04      0.79 o
   3   9   1       91.75       89.54      1.48 o
   5   9   1       16.13       15.66      0.85 o
   7   9   1       85.90       91.56      1.79 o
   9   9   1        0.25       -0.12      1.20 o
  11   9   1        0.27        0.18      1.32 o
  13   9   1        7.88        7.49      1.77 o
 -12  10   1        6.04       12.15      2.02 o
 -10  10   1        1.43        0.89      1.79 o
  -8  10   1      313.50      300.15      5.02 o
  -6  10   1      275.52      288.49      3.24 o
  -4  10   1       38.17       38.58      1.20 o
  -2  10   1       97.58      108.35      1.80 o
   0  10   1       24.67       27.04      1.23 o
   2  10   1        2.59        2.60      0.98 o
   4  10   1        7.11        6.09      0.86 o
   6  10   1       24.40       23.80      1.18 o
   8  10   1        0.38        0.67      1.34 o
  10  10   1       10.22       10.01      1.77 o
  12  10   1       26.91       29.70      2.39 o
 -11  11   1        0.02       -0.18      1.84 o
  -9  11   1        0.37        1.15      1.67 o
  -7  11   1      214.18      221.80      3.93 o
  -5  11   1       57.26       57.83      1.91 o
  -3  11   1        2.34        3.29      1.10 o
  -1  11   1       20.85       20.21      1.24 o
   1  11   1       97.80       92.45      2.10 o
   3  11   1        0.58        1.88      1.09 o
   5  11   1       40.20       33.52      1.49 o
   7  11   1      101.96       95.97      3.54 o
   9  11   1        0.12       -0.20      1.98 o
  11  11   1       16.72       21.38      2.40 o
  -8  12   1       23.33       24.27      1.99 o
  -6  12   1       39.04       41.08      2.10 o
  -4  12   1       25.01       24.07      1.70 o
  -2  12   1      179.81      184.27      3.05 o
   0  12   1       18.93       18.01      1.54 o
   2  12   1       18.48       19.87      1.66 o
   4  12   1      172.35      182.94      3.26 o
   6  12   1      152.47      159.43      4.08 o
   8  12   1        1.00        0.30      1.86 o
  -5  13   1       25.75       22.91      2.00 o
  -3  13   1       51.78       54.90      2.44 o
  -1  13   1       36.63       44.05      2.06 o
   1  13   1        5.83        4.67      1.55 o
   3  13   1       16.21       19.96      1.70 o
   5  13   1       68.44       71.56      3.09 o
 -18   0   2        0.77       -0.34      3.39 o
 -16   0   2      164.20      164.39      5.95 o
 -14   0   2        5.84        6.53      1.32 o
 -12   0   2        0.02        0.44      0.96 o
 -10   0   2      181.45      191.15      2.85 o
  -8   0   2     1396.77     1370.71     11.28 o
  -6   0   2      183.62      175.60      2.69 o
  -4   0   2     1373.16     1278.53      5.83 o
  -2   0   2        1.24        4.57      0.45 o
   0   0   2     6440.96     5691.14     45.30 o
   2   0   2       18.48       23.03      0.55 o
   4   0   2     3290.81     3154.94     17.28 o
   6   0   2       21.27       21.26      1.03 o
   8   0   2      375.25      354.46      3.27 o
  10   0   2      380.54      381.26      4.24 o
  12   0   2     1335.69     1295.58     12.88 o
  14   0   2        5.13        8.36      1.81 o
  16   0   2        5.14        3.41      1.84 o
  18   0   2        0.00        1.86      2.37 o
 -17   1   2       15.26       14.01      1.93 o
 -15   1   2       51.06       45.37      1.93 o
 -13   1   2       10.74       13.09      1.02 o
 -11   1   2        6.10        5.23      0.74 o
  -9   1   2     3534.69     3696.06     15.89 o
  -7   1   2      202.99      204.96      1.88 o
  -5   1   2      471.05      488.79      1.97 o
  -3   1   2     6770.37     6754.27     44.64 o
  -1   1   2     7140.20     6899.50     37.37 o
   1   1   2     1381.47     1268.63      5.60 o
   3   1   2     2265.10     2260.24      6.81 o
   5   1   2     3864.71     4233.87     19.34 o
   7   1   2       84.91       83.63      1.10 o
   9   1   2     1060.30     1105.13      4.36 o
  11   1   2      690.81      681.33      4.58 o
  13   1   2     2451.75     2528.37     16.43 o
  15   1   2      151.41      153.26      2.75 o
  17   1   2        1.68        2.31      1.51 o
 -18   2   2       17.83       18.15      2.17 o
 -16   2   2       15.64       20.99      1.47 o
 -14   2   2       40.94       30.73      1.52 o
 -12   2   2        3.29        3.87      0.91 o
 -10   2   2     1129.58     1175.05      6.16 o
  -8   2   2        2.15        6.57      0.45 o
  -6   2   2      224.72      223.33      1.47 o
  -4   2   2      125.63      128.06      1.00 o
  -2   2   2    10357.57    10523.78     76.45 o
   0   2   2      603.47      631.06      2.49 o
   2   2   2      898.19      858.28      3.22 o
   4   2   2       87.38      107.91      1.03 o
   6   2   2     1142.57     1227.35      5.17 o
   8   2   2       69.75       77.06      1.35 o
  10   2   2        7.36        7.85      0.65 o
  12   2   2        6.59        7.07      0.58 o
  14   2   2      593.29      588.01      6.15 o
  16   2   2       25.60       28.33      1.94 o
  18   2   2       19.62       19.13      2.57 o
 -17   3   2       71.33       81.53      2.91 o
 -15   3   2        5.65        2.79      1.52 o
 -13   3   2      124.99      112.72      2.01 o
 -11   3   2        8.16        6.79      0.70 o
  -9   3   2       29.11       28.01      0.73 o
  -7   3   2        1.10        1.06      0.53 o
  -5   3   2        6.07        6.83      0.45 o
  -3   3   2      338.05      339.92      2.70 o
  -1   3   2     1028.21     1027.11      3.62 o
   1   3   2      759.21      772.36      3.91 o
   3   3   2      124.92      134.09      1.38 o
   5   3   2       29.68       26.89      0.69 o
   7   3   2       11.32       15.19      0.98 o
   9   3   2        4.85        2.13      0.82 o
  11   3   2      630.53      624.40      5.71 o
  13   3   2        9.68       10.97      1.15 o
  15   3   2        4.11        5.27      1.55 o
  17   3   2        4.62        8.55      1.65 o
 -16   4   2        3.35        3.62      1.27 o
 -14   4   2       94.30       90.35      2.32 o
 -12   4   2      212.12      185.51      2.86 o
 -10   4   2      293.60      286.10      2.93 o
  -8   4   2      289.97      281.18      2.50 o
  -6   4   2        1.68        2.10      0.43 o
  -4   4   2      385.91      352.97      2.31 o
  -2   4   2      176.25      163.49      1.25 o
   0   4   2     4502.34     4626.91     10.88 o
   2   4   2        0.07        0.34      0.48 o
   4   4   2      926.92      992.54      3.99 o
   6   4   2      986.21     1144.51      7.31 o
   8   4   2       14.75       17.85      0.91 o
  10   4   2       20.72       22.16      1.55 o
  12   4   2      156.76      147.85      3.19 o
  14   4   2       63.43       77.68      2.71 o
  16   4   2       23.98       30.03      2.12 o
 -17   5   2        0.30       -0.21      2.07 o
 -15   5   2       15.53       15.03      1.47 o
 -13   5   2       52.62       47.79      1.76 o
 -11   5   2      808.36      787.54      4.68 o
  -9   5   2     1046.67      988.20      4.50 o
  -7   5   2      264.19      244.50      2.37 o
  -5   5   2      205.68      212.78      1.88 o
  -3   5   2    12401.87    12496.86     62.60 o
  -1   5   2      186.94      202.34      1.70 o
   1   5   2        7.30        5.66      0.46 o
   3   5   2     1492.16     1406.17      5.66 o
   5   5   2       41.57       29.68      0.83 o
   7   5   2      461.28      445.90      3.47 o
   9   5   2      642.30      589.28      5.49 o
  11   5   2      316.94      281.38      3.17 o
  13   5   2      743.46      761.92      6.37 o
  15   5   2       51.07       43.62      2.08 o
  17   5   2        0.25        0.11      1.87 o
 -16   6   2        0.00        0.70      1.99 o
 -14   6   2        1.65        0.73      1.36 o
 -12   6   2       30.17       23.13      1.38 o
 -10   6   2        2.05        4.74      0.84 o
  -8   6   2        5.79        5.16      0.79 o
  -6   6   2      137.34      124.04      1.22 o
  -4   6   2     1630.01     1540.94      4.38 o
  -2   6   2      182.61      149.52      1.31 o
   0   6   2      102.86      108.42      1.27 o
   2   6   2        7.44        6.04      0.50 o
   4   6   2      380.96      418.69      3.14 o
   6   6   2      855.36      896.45      5.37 o
   8   6   2      444.97      445.42      3.05 o
  10   6   2      126.50      127.40      2.12 o
  12   6   2        5.58       10.52      1.09 o
  14   6   2       40.42       51.00      1.97 o
  16   6   2       11.68       14.15      2.25 o
 -15   7   2       26.27       36.12      3.10 o
 -13   7   2       21.19       17.13      2.41 o
 -11   7   2       21.89       22.27      1.74 o
  -9   7   2      318.29      328.20      3.15 o
  -7   7   2      655.81      640.89      4.99 o
  -5   7   2      189.81      187.74      1.72 o
  -3   7   2      114.00      106.93      1.19 o
  -1   7   2        9.47        8.33      0.63 o
   1   7   2      104.99      111.12      1.37 o
   3   7   2        5.66        6.04      0.62 o
   5   7   2       27.44       22.02      0.76 o
   7   7   2      227.80      237.09      2.55 o
   9   7   2       26.05       20.93      1.15 o
  11   7   2       80.54       73.79      1.82 o
  13   7   2       38.82       38.29      2.14 o
  15   7   2       19.35       18.45      2.29 o
 -14   8   2        2.36        4.08      2.25 o
 -12   8   2        0.41        1.47      1.63 o
 -10   8   2      117.82      112.48      2.39 o
  -8   8   2      656.65      690.21      4.10 o
  -6   8   2      477.40      461.21      3.14 o
  -4   8   2      312.99      333.76      2.43 o
  -2   8   2        2.47        2.49      0.82 o
   0   8   2      503.83      538.02      2.99 o
   2   8   2        0.65        1.11      0.63 o
   4   8   2      201.84      209.22      2.26 o
   6   8   2        0.51        1.58      0.55 o
   8   8   2       92.72       96.66      1.88 o
  10   8   2      117.44      105.89      2.26 o
  12   8   2      112.48      118.20      3.31 o
  14   8   2       74.72       78.32      3.34 o
 -13   9   2       28.74       30.30      2.49 o
 -11   9   2       27.51       31.43      2.35 o
  -9   9   2      150.70      155.58      3.84 o
  -7   9   2        2.01        3.06      1.23 o
  -5   9   2      539.63      555.72      3.19 o
  -3   9   2      161.47      160.30      1.85 o
  -1   9   2      118.40      108.83      1.79 o
   1   9   2      142.93      146.59      2.02 o
   3   9   2      533.42      549.99      3.56 o
   5   9   2       14.70       15.47      1.05 o
   7   9   2        1.85        3.35      0.62 o
   9   9   2       50.45       48.24      1.96 o
  11   9   2      109.18      105.31      3.66 o
  13   9   2        2.84        0.01      1.60 o
 -12  10   2       51.84       49.95      2.88 o
 -10  10   2       42.19       48.22      2.77 o
  -8  10   2       44.66       37.02      2.38 o
  -6  10   2      253.74      246.03      2.95 o
  -4  10   2       20.62       22.08      1.27 o
  -2  10   2      176.04      166.28      2.22 o
   0  10   2       69.14       71.52      1.56 o
   2  10   2       12.49       11.05      0.99 o
   4  10   2       59.19       66.78      1.75 o
   6  10   2        6.30        5.98      1.28 o
   8  10   2       60.62       52.94      2.59 o
  10  10   2        0.05       -0.17      1.68 o
  12  10   2        0.22        0.19      1.78 o
  -9  11   2        1.65        2.84      1.68 o
  -7  11   2        1.83        0.40      1.59 o
  -5  11   2      174.66      171.13      3.63 o
  -3  11   2       15.71       10.88      1.22 o
  -1  11   2       87.76       84.91      2.20 o
   1  11   2       15.96       17.59      1.51 o
   3  11   2       29.49       25.59      1.60 o
   5  11   2       39.91       40.91      1.77 o
   7  11   2        4.01        3.06      1.98 o
   9  11   2       12.90       11.90      2.17 o
  -8  12   2        8.11        2.87      1.69 o
  -6  12   2        2.85        2.53      1.59 o
  -4  12   2        2.07        2.42      1.58 o
  -2  12   2        5.43        4.12      1.19 o
   0  12   2       33.10       31.88      2.09 o
   2  12   2        0.03       -0.14      1.37 o
   4  12   2       38.76       39.71      2.09 o
   6  12   2      104.02      101.82      3.48 o
   8  12   2        0.03        1.10      1.94 o
  -5  13   2        0.04        0.79      1.60 o
  -3  13   2       18.15       21.38      1.75 o
  -1  13   2       11.70        9.85      1.69 o
   1  13   2        1.13        0.11      1.64 o
   3  13   2        0.09       -0.17      1.69 o
   5  13   2        2.29        2.44      1.91 o
 -17   1   3        4.94        5.33      1.57 o
 -15   1   3        9.78       11.27      1.35 o
 -13   1   3      155.39      163.88      2.82 o
 -11   1   3       42.81       41.17      1.11 o
  -9   1   3        1.38        0.15      0.53 o
  -7   1   3       23.59       25.61      0.64 o
  -5   1   3        1.10        0.79      0.38 o
  -3   1   3     1613.13     1532.20      3.08 o
  -1   1   3     1039.64     1027.69      3.73 o
   1   1   3      311.23      294.74      1.46 o
   3   1   3      338.95      368.73      1.81 o
   5   1   3       58.64       36.26      0.66 o
   7   1   3      284.61      317.49      2.09 o
   9   1   3      360.88      326.07      2.51 o
  11   1   3     1265.64     1271.32      7.71 o
  13   1   3       32.89       32.06      1.35 o
  15   1   3       87.54       87.51      2.23 o
  17   1   3       87.13      100.28      3.48 o
 -16   2   3       44.21       41.31      2.18 o
 -14   2   3        0.60        1.86      0.93 o
 -12   2   3      641.13      629.69      3.47 o
 -10   2   3      405.49      414.30      2.64 o
  -8   2   3       27.58       20.06      0.64 o
  -6   2   3       97.97       92.52      0.99 o
  -4   2   3     1985.74     1993.69      9.29 o
  -2   2   3      144.01      185.26      1.93 o
   0   2   3      437.06      485.23      2.29 o
   2   2   3      457.61      493.38      2.44 o
   4   2   3     6785.96     7110.62     28.11 o
   6   2   3       31.88       41.44      0.80 o
   8   2   3      420.34      421.63      2.38 o
  10   2   3     2227.73     2206.93      6.44 o
  12   2   3     1766.64     1816.71      9.99 o
  14   2   3       18.03       21.36      1.75 o
  16   2   3        3.64        3.67      1.70 o
 -17   3   3        5.59        5.52      1.75 o
 -15   3   3        3.04        2.39      1.30 o
 -13   3   3        3.36        2.24      0.81 o
 -11   3   3      291.94      275.22      3.90 o
  -9   3   3       20.82       18.67      0.90 o
  -7   3   3      167.21      151.68      1.54 o
  -5   3   3      381.45      430.13      2.35 o
  -3   3   3     1044.79     1148.68      7.85 o
  -1   3   3      103.74      103.29      1.32 o
   1   3   3     1514.77     1523.65      7.32 o
   3   3   3      179.62      207.20      1.75 o
   5   3   3     3007.21     3099.79     10.23 o
   7   3   3       73.27       70.28      1.12 o
   9   3   3      578.56      579.10      5.17 o
  11   3   3      429.25      462.99      4.22 o
  13   3   3      164.96      169.42      3.60 o
  15   3   3        3.65        1.96      1.68 o
  17   3   3       11.46       11.82      1.86 o
 -16   4   3       10.84       16.64      2.08 o
 -14   4   3       10.87       12.08      1.43 o
 -12   4   3      140.60      147.70      2.77 o
 -10   4   3     1235.06     1239.89      6.30 o
  -8   4   3      330.98      289.72      2.83 o
  -6   4   3      230.67      245.55      1.75 o
  -4   4   3     1715.72     1757.22      6.86 o
  -2   4   3     2701.91     2828.83     12.23 o
   0   4   3      544.24      514.55      4.28 o
   2   4   3       15.21       15.94      0.63 o
   4   4   3        3.28        5.40      0.67 o
   6   4   3      111.96      104.54      1.35 o
   8   4   3      258.56      261.62      3.04 o
  10   4   3      354.71      350.23      3.73 o
  12   4   3        4.38        4.08      1.24 o
  14   4   3       84.42       77.29      2.15 o
  16   4   3       17.95       20.71      2.31 o
 -15   5   3        5.39       11.12      1.90 o
 -13   5   3       29.78       33.65      1.65 o
 -11   5   3       11.66       17.55      1.23 o
  -9   5   3      853.13      878.86      5.19 o
  -7   5   3      669.04      651.35      3.67 o
  -5   5   3     1704.73     1735.71      8.22 o
  -3   5   3      342.34      313.56      2.02 o
  -1   5   3       85.22      127.68      1.53 o
   1   5   3       62.82       56.70      1.14 o
   3   5   3        3.16        4.54      0.61 o
   5   5   3      318.28      340.23      2.79 o
   7   5   3      604.84      634.52      3.11 o
   9   5   3      471.46      463.96      3.62 o
  11   5   3        6.63        8.25      1.06 o
  13   5   3      179.67      181.42      2.67 o
  15   5   3        3.67        1.48      1.41 o
 -16   6   3        1.28        2.08      2.21 o
 -14   6   3        1.92        2.94      1.55 o
 -12   6   3      221.31      204.74      4.08 o
 -10   6   3      433.18      419.98      3.89 o
  -8   6   3       90.44       87.81      2.07 o
  -6   6   3      436.08      421.03      6.32 o
  -4   6   3       49.78       39.99      0.88 o
  -2   6   3      428.86      471.95      3.33 o
   0   6   3      788.95      861.45      4.14 o
   2   6   3        1.48        4.37      0.60 o
   4   6   3      125.48      129.60      1.68 o
   6   6   3       23.22       19.69      0.76 o
   8   6   3      352.73      371.50      2.78 o
  10   6   3       10.73       14.47      1.07 o
  12   6   3       42.88       44.94      1.57 o
  14   6   3       38.75       41.17      2.23 o
  16   6   3       39.38       46.69      2.93 o
 -15   7   3       32.88       42.59      3.19 o
 -13   7   3        0.02        1.29      2.15 o
 -11   7   3      312.53      307.57      5.06 o
  -9   7   3        0.99        1.61      1.22 o
  -7   7   3      130.71      123.96      2.92 o
  -5   7   3     2201.05     2210.18     11.69 o
  -3   7   3       37.91       35.52      0.87 o
  -1   7   3      296.77      316.66      2.29 o
   1   7   3      538.73      580.68      2.62 o
   3   7   3      413.66      434.14      3.10 o
   5   7   3       35.86       40.70      1.34 o
   7   7   3      405.15      390.10      3.67 o
   9   7   3      181.96      173.58      2.20 o
  11   7   3      226.58      215.14      2.87 o
  13   7   3       19.26       23.29      1.90 o
  15   7   3        5.33        6.30      1.94 o
 -14   8   3       38.48       53.00      3.50 o
 -12   8   3       18.19       14.65      1.94 o
 -10   8   3        1.52        3.57      1.69 o
  -8   8   3       19.57       19.13      1.44 o
  -6   8   3     1193.49     1150.23      4.80 o
  -4   8   3       44.12       31.40      0.86 o
  -2   8   3        0.40        0.66      0.59 o
   0   8   3       73.63       76.92      1.44 o
   2   8   3       63.30       50.69      1.31 o
   4   8   3       57.35       54.24      1.49 o
   6   8   3       81.87       81.22      1.73 o
   8   8   3       57.11       59.06      1.99 o
  10   8   3       54.94       55.39      2.71 o
  12   8   3       78.36       76.18      3.24 o
  14   8   3        4.75        3.08      1.88 o
 -13   9   3        1.94        0.07      1.92 o
 -11   9   3        8.67        9.54      1.96 o
  -9   9   3       42.12       35.48      2.34 o
  -7   9   3        0.75        0.61      1.04 o
  -5   9   3        5.07        2.92      0.54 o
  -3   9   3      322.12      319.67      2.61 o
  -1   9   3        0.00       -0.02      0.77 o
   1   9   3        1.76        2.18      0.76 o
   3   9   3      168.99      176.94      2.86 o
   5   9   3      599.74      610.31      4.54 o
   7   9   3        8.47        6.13      0.87 o
   9   9   3       12.00       14.47      2.03 o
  11   9   3        3.00        5.07      1.86 o
  13   9   3        2.16        3.58      1.83 o
 -10  10   3       13.73       15.67      2.26 o
  -8  10   3       16.81       15.48      1.82 o
  -6  10   3       17.15       16.48      1.65 o
  -4  10   3       52.45       57.54      1.69 o
  -2  10   3       10.09       11.17      0.97 o
   0  10   3        9.94        8.69      0.99 o
   2  10   3       37.85       33.45      1.31 o
   4  10   3        6.04        7.28      1.37 o
   6  10   3        0.06        0.26      1.19 o
   8  10   3       43.39       40.65      2.55 o
  10  10   3        2.86        2.85      1.88 o
  -9  11   3       76.60       84.39      3.14 o
  -7  11   3        0.51        1.37      1.46 o
  -5  11   3      111.17      111.04      3.05 o
  -3  11   3       47.17       45.53      1.81 o
  -1  11   3       16.03       15.26      1.41 o
   1  11   3      144.81      148.89      2.93 o
   3  11   3        0.00        0.70      1.31 o
   5  11   3       49.22       49.89      2.00 o
   7  11   3       41.51       43.17      3.14 o
   9  11   3       22.85       29.66      2.67 o
  -6  12   3       70.19       71.59      3.76 o
  -4  12   3       13.75       17.00      1.78 o
  -2  12   3      123.63      130.42      2.90 o
   0  12   3       73.20       68.05      2.76 o
   2  12   3        1.06        0.41      1.43 o
   4  12   3       13.16       13.68      1.76 o
   6  12   3       87.30       94.83      3.41 o
  -3  13   3        4.25        2.33      2.05 o
  -1  13   3       99.06       97.31      3.18 o
   1  13   3       44.72       44.37      2.47 o
   3  13   3       15.62       14.37      2.31 o
 -16   0   4       26.34       23.42      2.74 o
 -14   0   4      280.07      276.49     12.26 o
 -12   0   4       27.01       27.06      1.51 o
 -10   0   4        0.97        0.34      0.92 o
  -8   0   4        2.94        4.15      0.76 o
  -6   0   4      817.69      885.69      5.93 o
  -4   0   4       36.56       27.08      0.78 o
  -2   0   4      498.84      539.06      2.39 o
   0   0   4       88.69       87.14      1.49 o
   2   0   4     7703.48     7963.61     43.47 o
   4   0   4     6321.33     6738.68     44.02 o
   6   0   4     1597.13     1618.26      5.40 o
   8   0   4      154.15      150.52      2.02 o
  10   0   4     3282.77     3294.68     20.26 o
  12   0   4     1331.86     1325.64      8.43 o
  14   0   4        2.92        2.32      1.47 o
  16   0   4       67.54       74.37      3.99 o
 -17   1   4        1.19       -0.18      1.80 o
 -15   1   4       30.78       30.40      1.91 o
 -13   1   4       60.50       58.27      1.50 o
 -11   1   4     1070.33     1119.47      4.96 o
  -9   1   4       12.64       13.10      0.67 o
  -7   1   4       90.98      101.55      1.10 o
  -5   1   4      435.01      421.05      1.72 o
  -3   1   4     3539.60     3796.45      9.03 o
  -1   1   4      151.47      161.20      0.95 o
   1   1   4       57.53       73.34      0.83 o
   3   1   4      420.19      493.83      2.73 o
   5   1   4       17.91       14.46      0.63 o
   7   1   4        2.03        4.02      0.44 o
   9   1   4       18.77       24.76      0.83 o
  11   1   4      410.29      412.20      3.23 o
  13   1   4        0.00        1.55      1.00 o
  15   1   4        0.18        0.59      1.27 o
  17   1   4       11.52       12.76      1.89 o
 -16   2   4        7.27        5.60      2.03 o
 -14   2   4        0.27        1.51      1.29 o
 -12   2   4       35.19       33.83      1.31 o
 -10   2   4     1206.38     1232.13      7.40 o
  -8   2   4        4.41        3.99      0.53 o
  -6   2   4      351.06      352.71      1.95 o
  -4   2   4       15.95        8.44      0.41 o
  -2   2   4     1203.32     1328.72      5.02 o
   0   2   4       24.75       22.58      0.63 o
   2   2   4      207.79      208.82      1.29 o
   4   2   4      360.84      394.40      2.25 o
   6   2   4        0.05        0.06      0.51 o
   8   2   4       18.15       16.86      0.75 o
  10   2   4        2.79        2.03      0.81 o
  12   2   4        0.98        1.65      1.04 o
  14   2   4       37.72       34.79      2.00 o
  16   2   4       29.31       29.95      2.28 o
 -17   3   4        6.40        7.67      1.96 o
 -15   3   4        0.37        1.15      1.67 o
 -13   3   4      247.50      252.39      4.43 o
 -11   3   4      117.70      119.20      2.32 o
  -9   3   4      467.64      431.78      2.57 o
  -7   3   4        4.56        2.05      0.44 o
  -5   3   4       20.12       25.15      0.67 o
  -3   3   4      406.37      421.96      2.15 o
  -1   3   4      612.55      665.16      3.17 o
   1   3   4       15.66       24.76      0.82 o
   3   3   4      183.65      166.01      1.36 o
   5   3   4      791.68      807.24      2.71 o
   7   3   4        0.01        0.28      0.52 o
   9   3   4      649.90      664.84      3.52 o
  11   3   4       37.25       51.69      1.93 o
  13   3   4      366.47      374.59      5.36 o
  15   3   4       66.28       72.14      2.93 o
 -16   4   4       22.01       24.18      2.09 o
 -14   4   4       29.68       28.99      2.19 o
 -12   4   4      565.57      565.58      7.84 o
 -10   4   4       14.68        9.91      1.42 o
  -8   4   4      146.16      136.96      1.78 o
  -6   4   4      251.69      265.85      1.79 o
  -4   4   4        0.29        8.84      0.54 o
  -2   4   4      133.07      148.42      1.52 o
   0   4   4      773.87      799.20      3.66 o
   2   4   4     1592.40     1671.69      7.72 o
   4   4   4       13.17       11.12      0.70 o
   6   4   4       48.36       41.30      0.74 o
   8   4   4     1056.57     1073.48      5.01 o
  10   4   4      877.59      895.41      7.57 o
  12   4   4       87.39       82.76      2.29 o
  14   4   4       66.79       66.09      2.86 o
  16   4   4       30.58       36.45      2.52 o
 -15   5   4        9.97       11.30      1.96 o
 -13   5   4        3.87        4.78      1.78 o
 -11   5   4        0.06        0.08      1.37 o
  -9   5   4      588.68      590.62      5.33 o
  -7   5   4       24.99       25.50      0.98 o
  -5   5   4      111.36      117.02      1.40 o
  -3   5   4      119.68      124.36      1.33 o
  -1   5   4        9.99       14.29      0.81 o
   1   5   4     1545.78     1645.84      6.60 o
   3   5   4        1.68        3.25      0.56 o
   5   5   4       44.38       39.13      0.96 o
   7   5   4       92.10       92.41      1.54 o
   9   5   4      274.88      279.10      2.38 o
  11   5   4      108.78      100.77      2.20 o
  13   5   4       37.52       37.30      1.90 o
  15   5   4       23.99       24.24      2.35 o
 -14   6   4        0.01        2.01      1.69 o
 -12   6   4       30.45       22.78      2.01 o
 -10   6   4       66.42       61.92      1.97 o
  -8   6   4      335.68      323.41      3.83 o
  -6   6   4       22.35       22.27      0.83 o
  -4   6   4       32.89       32.05      0.92 o
  -2   6   4      101.50      105.74      1.40 o
   0   6   4      281.55      288.90      1.72 o
   2   6   4      606.44      613.08      3.60 o
   4   6   4       50.78       44.94      1.17 o
   6   6   4       56.19       55.48      1.19 o
   8   6   4        3.95        3.84      0.63 o
  10   6   4      143.28      148.80      2.11 o
  12   6   4        0.07        1.14      1.31 o
  14   6   4       47.68       48.14      2.67 o
 -13   7   4       57.52       48.75      2.64 o
 -11   7   4       36.11       37.51      2.34 o
  -9   7   4       84.74       85.23      2.60 o
  -7   7   4       84.88       77.10      1.50 o
  -5   7   4      810.81      810.39      4.25 o
  -3   7   4      228.68      217.24      2.33 o
  -1   7   4        1.14        1.78      0.53 o
   1   7   4        0.52        0.22      0.72 o
   3   7   4      198.95      207.25      2.36 o
   5   7   4       23.92       21.71      1.17 o
   7   7   4       12.28       13.69      0.67 o
   9   7   4       97.44       96.09      2.43 o
  11   7   4        8.55        7.01      1.56 o
  13   7   4        0.22       -0.14      1.36 o
 -12   8   4       18.75       14.68      2.49 o
 -10   8   4       65.54       72.46      3.04 o
  -8   8   4        6.13        7.32      1.58 o
  -6   8   4      733.77      734.78      5.82 o
  -4   8   4       64.39       49.72      1.57 o
  -2   8   4       80.39       68.88      1.45 o
   0   8   4        1.41        1.27      0.74 o
   2   8   4        2.19        1.24      0.91 o
   4   8   4      384.31      395.30      4.15 o
   6   8   4      274.17      278.85      5.14 o
   8   8   4      300.36      320.76      5.04 o
  10   8   4       10.78        9.90      1.60 o
  12   8   4       61.08       69.05      2.81 o
 -11   9   4        3.77        6.17      1.99 o
  -9   9   4       73.85       76.35      3.17 o
  -7   9   4        0.78        0.48      1.43 o
  -5   9   4      325.04      308.60      3.63 o
  -3   9   4       39.28       39.68      1.26 o
  -1   9   4        0.03        0.87      0.69 o
   1   9   4      125.27      114.64      2.56 o
   3   9   4       22.64       20.02      1.25 o
   5   9   4      269.47      287.52      4.54 o
   7   9   4      250.34      249.63      3.78 o
   9   9   4      229.42      248.90      4.91 o
  11   9   4        0.28        1.24      1.87 o
 -10  10   4      111.64      127.04      4.20 o
  -8  10   4       35.54       34.24      2.62 o
  -6  10   4      277.53      260.67      4.38 o
  -4  10   4      221.59      236.95      3.13 o
  -2  10   4       10.37       10.03      1.41 o
   0  10   4      139.68      135.04      3.64 o
   2  10   4       79.34       84.02      2.56 o
   4  10   4       30.84       32.02      1.92 o
   6  10   4        1.11        0.98      1.69 o
   8  10   4      309.30      338.02      5.71 o
  10  10   4       33.88       34.83      2.60 o
  -7  11   4      129.22      112.98      3.98 o
  -5  11   4        2.49        0.57      1.59 o
  -3  11   4       50.41       46.12      2.35 o
  -1  11   4        1.34        0.65      1.66 o
   1  11   4        5.65        5.08      1.75 o
   3  11   4      276.61      273.57      4.81 o
   5  11   4       10.45        8.48      1.88 o
   7  11   4       84.11       86.09      3.31 o
  -4  12   4       58.47       51.05      3.01 o
  -2  12   4       11.60        9.18      2.14 o
   0  12   4        0.04        1.82      1.51 o
   2  12   4       21.90       20.71      2.40 o
   4  12   4        2.17        2.45      2.05 o
 -15   1   5       73.26       63.15      2.15 o
 -13   1   5      523.67      558.57      4.25 o
 -11   1   5      465.47      478.08      3.00 o
  -9   1   5        1.74        0.80      0.57 o
  -7   1   5       12.73       10.40      0.57 o
  -5   1   5      983.02     1089.69      4.58 o
  -3   1   5     1103.56     1194.83      5.81 o
  -1   1   5       22.84       19.62      0.49 o
   1   1   5       31.43       43.74      0.66 o
   3   1   5      288.70      307.63      1.56 o
   5   1   5      190.73      196.81      1.53 o
   7   1   5       11.11        4.13      0.58 o
   9   1   5        0.49        1.45      0.57 o
  11   1   5       87.41       83.16      1.78 o
  13   1   5       29.62       29.16      1.82 o
  15   1   5       26.86       32.55      2.07 o
 -16   2   5       15.29       14.60      2.24 o
 -14   2   5       16.83       16.78      2.25 o
 -12   2   5      337.96      361.90      3.86 o
 -10   2   5       39.56       47.31      1.17 o
  -8   2   5      474.38      495.56      2.79 o
  -6   2   5      194.02      174.29      1.27 o
  -4   2   5      215.26      233.95      1.62 o
  -2   2   5      585.13      542.30      2.95 o
   0   2   5      179.14      165.12      1.21 o
   2   2   5      513.97      559.99      2.81 o
   4   2   5      263.15      214.50      1.58 o
   6   2   5      127.46      123.02      1.35 o
   8   2   5      305.48      287.82      2.25 o
  10   2   5        0.39        0.93      0.75 o
  12   2   5       52.87       46.36      2.06 o
  14   2   5       83.49       86.51      2.78 o
  16   2   5        2.75        2.91      1.64 o
 -15   3   5        0.00       -0.18      1.84 o
 -13   3   5       27.30       26.23      2.02 o
 -11   3   5      559.95      574.15      4.61 o
  -9   3   5      155.13      158.81      2.07 o
  -7   3   5      126.30      126.70      1.34 o
  -5   3   5      242.68      260.61      1.55 o
  -3   3   5      311.37      334.77      2.02 o
  -1   3   5      409.03      414.31      2.30 o
   1   3   5     1978.16     2027.88     10.08 o
   3   3   5      470.29      508.55      2.38 o
   5   3   5       20.02       29.64      0.75 o
   7   3   5       51.15       50.33      1.11 o
   9   3   5     1555.92     1529.63      8.91 o
  11   3   5      515.54      482.54      5.02 o
  13   3   5        0.86        1.57      1.66 o
  15   3   5        5.49        4.19      2.01 o
 -14   4   5       76.31       77.77      2.83 o
 -12   4   5        9.12        8.86      1.80 o
 -10   4   5      436.97      425.21      5.71 o
  -8   4   5       74.34       73.85      1.66 o
  -6   4   5      977.42      993.92      4.28 o
  -4   4   5        0.03        0.15      0.38 o
  -2   4   5      277.11      326.56      2.00 o
   0   4   5        5.21        7.14      0.57 o
   2   4   5       41.55       47.41      0.98 o
   4   4   5       11.91       11.90      0.66 o
   6   4   5      150.83      142.98      1.46 o
   8   4   5      228.47      229.21      2.17 o
  10   4   5      290.36      328.32      3.11 o
  12   4   5        2.15        3.08      1.64 o
  14   4   5       11.04       13.97      1.98 o
 -15   5   5       41.88       48.95      2.81 o
 -13   5   5        1.04        0.91      1.80 o
 -11   5   5       44.25       45.45      2.08 o
  -9   5   5      135.42      129.50      2.07 o
  -7   5   5      323.55      317.74      2.67 o
  -5   5   5       68.45       84.95      1.32 o
  -3   5   5       41.87       29.20      1.02 o
  -1   5   5       20.99       20.53      0.82 o
   1   5   5        6.06        6.36      0.54 o
   3   5   5      394.18      404.55      2.54 o
   5   5   5       54.33       45.29      1.10 o
   7   5   5       94.86       91.78      1.54 o
   9   5   5       83.55       97.22      1.32 o
  11   5   5        8.23        7.83      1.52 o
  13   5   5        0.03        1.42      1.80 o
  15   5   5       30.47       36.78      2.67 o
 -14   6   5       26.83       31.08      2.48 o
 -12   6   5        0.07        1.18      1.65 o
 -10   6   5       59.16       51.75      2.15 o
  -8   6   5       77.90       71.61      1.84 o
  -6   6   5      328.45      314.32      2.32 o
  -4   6   5        6.76        7.00      1.04 o
  -2   6   5      183.09      184.83      2.08 o
   0   6   5       48.63       43.59      1.26 o
   2   6   5       72.69       65.15      1.20 o
   4   6   5     1365.30     1412.00      7.71 o
   6   6   5       10.87       12.77      0.96 o
   8   6   5     1234.38     1312.61     10.77 o
  10   6   5      203.90      203.20      3.41 o
  12   6   5       88.19       79.84      2.53 o
  14   6   5       51.49       58.72      2.96 o
 -13   7   5        0.00        2.35      1.89 o
 -11   7   5        0.42       -0.15      1.72 o
  -9   7   5       64.75       58.68      2.66 o
  -7   7   5        0.00        0.58      0.61 o
  -5   7   5      171.81      145.58      2.93 o
  -3   7   5      173.98      171.83      3.25 o
  -1   7   5      185.32      178.19      2.23 o
   1   7   5      484.03      501.60      4.53 o
   3   7   5       89.76       92.25      2.12 o
   5   7   5      178.54      190.90      2.72 o
   7   7   5      757.04      766.80      5.62 o
   9   7   5       13.55       13.16      1.58 o
  11   7   5       54.72       53.40      2.22 o
  13   7   5       37.40       34.18      2.22 o
 -12   8   5       82.57      107.62      5.98 o
 -10   8   5       59.73       63.31      3.32 o
  -8   8   5       14.03       13.32      1.94 o
  -6   8   5        0.13       -0.07      0.88 o
  -4   8   5      168.54      166.04      2.95 o
  -2   8   5      223.03      231.14      3.85 o
   0   8   5       46.44       43.09      1.22 o
   2   8   5      232.50      229.76      2.72 o
   4   8   5       26.42       29.33      1.40 o
   6   8   5       71.88       72.99      2.07 o
   8   8   5       63.10       65.34      2.26 o
  10   8   5       65.78       69.93      2.41 o
  12   8   5       18.44       17.39      1.73 o
 -11   9   5      103.77      123.00      4.74 o
  -9   9   5       36.28       41.53      2.78 o
  -7   9   5       60.04       46.94      2.73 o
  -5   9   5        0.35        2.47      1.36 o
  -3   9   5       10.77        9.34      1.80 o
  -1   9   5       13.94       15.46      1.23 o
   1   9   5       96.77       93.07      1.90 o
   3   9   5        1.67        1.65      1.06 o
   5   9   5       17.78       23.30      1.76 o
   7   9   5       50.29       47.70      2.30 o
   9   9   5       31.30       31.95      2.21 o
  11   9   5       18.37       20.55      2.10 o
  -8  10   5       25.80       21.65      2.47 o
  -6  10   5      131.20      112.58      3.78 o
  -4  10   5      228.74      203.50      4.28 o
  -2  10   5        8.03        6.72      1.68 o
   0  10   5       11.67       10.10      1.78 o
   2  10   5       11.72       11.53      1.84 o
   4  10   5      288.77      309.67      4.94 o
   6  10   5        1.99        0.72      1.88 o
   8  10   5        4.30        4.07      2.14 o
  -7  11   5        5.90        4.77      2.23 o
  -5  11   5        0.59        1.74      2.02 o
  -3  11   5       12.81       12.86      2.03 o
  -1  11   5        2.44        1.87      1.69 o
   1  11   5       12.03        9.18      2.08 o
   3  11   5       29.26       29.67      2.45 o
   5  11   5       98.26      101.96      3.75 o
   7  11   5       18.79       17.00      2.76 o
  -2  12   5        9.04       10.64      2.04 o
   0  12   5       13.46        7.86      1.78 o
   2  12   5       43.81       45.08      2.73 o
 -14   0   6      185.44      170.48      4.57 o
 -12   0   6     1359.20     1453.10     11.13 o
 -10   0   6      156.57      150.74      2.26 o
  -8   0   6       38.64       35.84      1.24 o
  -6   0   6      495.58      518.29      3.42 o
  -4   0   6        0.47        0.20      0.55 o
  -2   0   6      307.10      316.60      2.49 o
   0   0   6        1.22        3.90      0.72 o
   2   0   6     1261.69     1215.11      5.71 o
   4   0   6      104.40      118.69      1.66 o
   6   0   6       69.33       63.69      1.74 o
   8   0   6      785.14      680.75      4.67 o
  10   0   6      182.13      171.00      2.71 o
  12   0   6      300.97      265.13      5.71 o
  14   0   6        0.02       -0.27      2.71 o
 -15   1   6        0.05       -0.01      1.78 o
 -13   1   6        4.81        3.41      1.69 o
 -11   1   6      616.03      607.17      3.94 o
  -9   1   6       24.55       24.12      0.86 o
  -7   1   6       56.08       47.75      0.90 o
  -5   1   6      326.84      326.11      2.07 o
  -3   1   6      125.44      130.34      1.29 o
  -1   1   6      355.60      369.47      1.93 o
   1   1   6       48.55       46.46      0.94 o
   3   1   6      304.44      319.13      2.08 o
   5   1   6       87.75       90.90      1.15 o
   7   1   6       19.45       23.21      0.87 o
   9   1   6        0.98        0.28      0.75 o
  11   1   6      297.37      277.89      4.01 o
  13   1   6       26.34       23.51      2.12 o
  15   1   6       36.01       54.55      2.83 o
 -14   2   6       54.37       56.35      2.42 o
 -12   2   6       39.25       38.34      2.02 o
 -10   2   6      336.17      349.79      2.55 o
  -8   2   6       36.79       38.39      0.91 o
  -6   2   6      180.94      189.11      1.68 o
  -4   2   6        0.17        0.22      0.52 o
  -2   2   6        0.62        1.22      0.53 o
   0   2   6       10.30        6.67      0.35 o
   2   2   6     1701.21     1778.99      6.27 o
   4   2   6       57.99       51.35      0.97 o
   6   2   6       74.64       63.24      1.23 o
   8   2   6      204.33      199.04      2.19 o
  10   2   6      266.14      257.49      3.84 o
  12   2   6        7.66        6.31      1.70 o
  14   2   6       33.48       38.62      2.52 o
 -15   3   6       65.51       62.32      2.67 o
 -13   3   6       75.92       79.44      2.64 o
 -11   3   6       12.76       12.01      1.50 o
  -9   3   6      159.43      149.06      1.60 o
  -7   3   6      112.49      103.01      1.11 o
  -5   3   6      317.58      313.69      2.41 o
  -3   3   6       23.79       25.48      0.85 o
  -1   3   6        0.57        1.36      0.42 o
   1   3   6       55.27       37.17      0.95 o
   3   3   6      572.02      547.91      3.13 o
   5   3   6      182.72      186.44      2.04 o
   7   3   6        3.18        1.99      0.73 o
   9   3   6       19.65       12.95      0.94 o
  11   3   6        1.87        0.27      1.72 o
  13   3   6        1.07        0.25      1.76 o
 -14   4   6       68.38       71.09      3.06 o
 -12   4   6       45.98       48.78      2.24 o
 -10   4   6        0.17        0.54      1.12 o
  -8   4   6       86.94       76.58      1.29 o
  -6   4   6      140.47      162.11      1.82 o
  -4   4   6       13.69        8.39      0.65 o
  -2   4   6        9.29        8.41      0.71 o
   0   4   6      155.47      163.83      1.76 o
   2   4   6      773.74      726.33      4.37 o
   4   4   6      468.21      471.52      4.15 o
   6   4   6      380.07      375.54      3.68 o
   8   4   6       39.88       29.53      1.11 o
  10   4   6      144.44      127.41      3.86 o
  12   4   6        2.26        1.28      1.74 o
  14   4   6       24.77       28.33      2.46 o
 -13   5   6       42.28       49.84      2.82 o
 -11   5   6       11.23       11.41      1.91 o
  -9   5   6       33.75       30.06      2.15 o
  -7   5   6      255.59      254.65      2.51 o
  -5   5   6       43.09       40.12      1.32 o
  -3   5   6        5.30        4.39      0.62 o
  -1   5   6      798.80      774.75      6.08 o
   1   5   6      549.71      604.91      3.66 o
   3   5   6       32.45       33.09      1.50 o
   5   5   6      377.98      384.43      2.75 o
   7   5   6      210.29      198.02      2.44 o
   9   5   6      190.05      175.97      3.46 o
  11   5   6       89.23       88.10      3.12 o
  13   5   6       22.70       24.05      2.28 o
 -12   6   6      134.99      152.50      4.21 o
 -10   6   6        0.00        0.16      1.60 o
  -8   6   6        0.36        0.45      1.65 o
  -6   6   6      143.47      152.70      3.30 o
  -4   6   6      153.43      141.09      2.27 o
  -2   6   6        3.33        3.39      0.69 o
   0   6   6        1.77        3.88      0.72 o
   2   6   6      171.94      178.55      2.57 o
   4   6   6      107.27      103.36      1.45 o
   6   6   6        0.76        0.89      0.86 o
   8   6   6      674.81      715.95      5.82 o
  10   6   6      103.44      112.39      2.76 o
  12   6   6        8.26       10.61      1.67 o
 -11   7   6       94.36      110.94      3.70 o
  -9   7   6       16.38       18.01      2.01 o
  -7   7   6      210.07      205.65      5.26 o
  -5   7   6       14.51        8.97      1.22 o
  -3   7   6       40.01       30.38      1.40 o
  -1   7   6      165.83      168.46      2.15 o
   1   7   6        0.00       -0.04      1.13 o
   3   7   6      426.50      444.34      4.96 o
   5   7   6       91.41       90.49      1.67 o
   7   7   6      327.03      348.81      4.18 o
   9   7   6       23.67       26.67      1.84 o
  11   7   6        3.03        0.97      1.43 o
 -10   8   6       29.11       31.20      2.80 o
  -8   8   6        5.68        3.73      2.00 o
  -6   8   6      175.21      159.63      4.03 o
  -4   8   6       28.51       30.18      1.53 o
  -2   8   6       61.73       54.80      1.70 o
   0   8   6        3.45        7.03      1.14 o
   2   8   6       79.63       82.30      2.78 o
   4   8   6      213.45      211.94      2.97 o
   6   8   6        0.11        0.39      1.28 o
   8   8   6       38.59       41.18      2.05 o
  10   8   6       70.13       65.68      2.81 o
  -9   9   6       15.18       12.38      2.52 o
  -7   9   6        0.76        0.68      1.81 o
  -5   9   6        2.20        0.57      1.84 o
  -3   9   6       23.94       22.19      1.48 o
  -1   9   6      137.62      144.97      3.52 o
   1   9   6        0.83        0.18      1.39 o
   3   9   6       44.97       49.93      2.57 o
   5   9   6      263.13      272.28      5.12 o
   7   9   6      264.87      276.65      5.30 o
   9   9   6       36.40       37.93      2.72 o
  -6  10   6        6.70        5.53      1.97 o
  -4  10   6        0.01        1.49      1.72 o
  -2  10   6       99.72       90.66      3.13 o
   0  10   6       10.95       14.29      1.73 o
   2  10   6        4.68        3.88      1.52 o
   4  10   6      149.33      157.81      4.19 o
   6  10   6       34.11       34.38      2.39 o
  -3  11   6        0.06       -0.18      1.82 o
  -1  11   6       13.69       18.09      1.87 o
   1  11   6        0.65        0.66      1.80 o
   3  11   6       28.20       26.15      2.88 o
 -13   1   7       11.81       14.80      1.74 o
 -11   1   7       75.54       78.64      2.43 o
  -9   1   7        0.02       -0.10      1.02 o
  -7   1   7       37.61       38.00      1.07 o
  -5   1   7      155.06      159.58      1.97 o
  -3   1   7       12.84       11.47      0.94 o
  -1   1   7      552.38      537.46      2.58 o
   1   1   7     1212.05     1225.15      5.87 o
   3   1   7      143.32      139.20      1.74 o
   5   1   7       67.96       65.61      1.24 o
   7   1   7      511.34      473.06      3.49 o
   9   1   7       27.48       21.70      1.33 o
  11   1   7        0.01        0.34      2.10 o
  13   1   7       68.83       90.19      4.02 o
 -14   2   7      162.97      160.20      3.74 o
 -12   2   7      132.70      125.50      3.09 o
 -10   2   7      104.18      102.47      2.57 o
  -8   2   7        0.05        0.76      0.88 o
  -6   2   7      102.85      102.91      1.62 o
  -4   2   7      162.10      155.19      1.69 o
  -2   2   7       92.35       84.49      1.47 o
   0   2   7      364.43      364.13      2.14 o
   2   2   7      599.74      616.06      3.65 o
   4   2   7        9.32        9.57      0.65 o
   6   2   7        0.66        0.95      0.74 o
   8   2   7      485.46      405.87      3.59 o
  10   2   7        9.83        8.81      1.56 o
  12   2   7       30.20       33.86      2.86 o
 -13   3   7       61.28       66.90      2.98 o
 -11   3   7      100.61       95.84      2.68 o
  -9   3   7       48.73       50.53      1.88 o
  -7   3   7       10.46       15.02      0.77 o
  -5   3   7      166.49      164.71      1.65 o
  -3   3   7      355.27      355.79      3.62 o
  -1   3   7        0.06        0.03      0.63 o
   1   3   7      528.71      523.91      3.45 o
   3   3   7      190.91      197.56      1.73 o
   5   3   7       35.08       31.41      1.05 o
   7   3   7      473.90      484.68      4.46 o
   9   3   7      101.25       88.22      2.93 o
  11   3   7       54.11       51.78      2.64 o
  13   3   7       19.35       21.01      2.80 o
 -12   4   7       46.33       44.27      2.47 o
 -10   4   7       52.06       53.91      2.19 o
  -8   4   7        2.13        1.87      1.00 o
  -6   4   7        2.22        1.26      0.31 o
  -4   4   7       73.64       76.64      1.44 o
  -2   4   7      191.97      187.87      1.86 o
   0   4   7      351.01      354.03      3.57 o
   2   4   7     1319.98     1383.24      4.76 o
   4   4   7       15.44       15.16      0.86 o
   6   4   7       69.74       66.51      1.77 o
   8   4   7      415.25      370.16      4.19 o
  10   4   7       29.35       22.37      2.14 o
  12   4   7        1.53        3.17      1.93 o
 -11   5   7       22.14       22.75      1.86 o
  -9   5   7      124.88      117.21      4.06 o
  -7   5   7      324.73      304.10      3.71 o
  -5   5   7       45.33       37.13      1.44 o
  -3   5   7       27.05       25.75      0.97 o
  -1   5   7      133.30      135.62      1.85 o
   1   5   7       81.49       74.14      1.53 o
   3   5   7      501.41      508.76      3.95 o
   5   5   7        0.72        0.04      0.65 o
   7   5   7      258.04      258.29      3.23 o
   9   5   7        2.79        0.09      1.90 o
  11   5   7        0.52        1.79      2.01 o
 -10   6   7        1.96        1.65      1.67 o
  -8   6   7        6.25       10.76      1.68 o
  -6   6   7        2.91        1.60      1.14 o
  -4   6   7        0.77        1.25      1.00 o
  -2   6   7      146.59      138.68      2.09 o
   0   6   7       34.26       34.68      1.17 o
   2   6   7      100.38       96.53      2.38 o
   4   6   7       80.26       73.44      2.08 o
   6   6   7       35.41       34.08      1.49 o
   8   6   7        5.45        6.79      1.59 o
  10   6   7       87.14       81.31      3.58 o
  -9   7   7       36.85       42.32      2.39 o
  -7   7   7        0.38        0.77      1.52 o
  -5   7   7       11.50        8.82      1.29 o
  -3   7   7        0.14       -0.10      1.00 o
  -1   7   7      117.30      103.86      1.75 o
   1   7   7      108.40      105.54      2.36 o
   3   7   7        0.58        2.54      1.40 o
   5   7   7      142.66      153.00      3.06 o
   7   7   7       35.30       35.96      2.42 o
   9   7   7        0.95        1.96      1.85 o
  -8   8   7       26.36       26.21      2.27 o
  -6   8   7       24.06       18.38      1.89 o
  -4   8   7       52.57       44.78      1.80 o
  -2   8   7       87.34       82.66      2.50 o
   0   8   7        3.24        1.66      1.06 o
   2   8   7       47.20       49.97      2.38 o
   4   8   7       64.14       59.30      2.62 o
   6   8   7      113.61      113.70      3.51 o
   8   8   7        7.52        5.43      1.98 o
  -7   9   7        4.41       10.10      2.43 o
  -5   9   7       11.41        5.13      1.87 o
  -3   9   7        0.19        1.22      1.43 o
  -1   9   7        5.92        6.28      1.36 o
   1   9   7       52.99       56.65      2.70 o
   3   9   7       14.35       12.80      1.88 o
   5   9   7       60.58       68.47      3.12 o
   7   9   7      152.01      159.61      4.84 o
  -2  10   7       15.23       12.65      1.72 o
   0  10   7        0.04       -0.16      1.57 o
   2  10   7       60.17       67.71      3.71 o
 -12   0   8       33.81       32.32      3.62 o
 -10   0   8       92.24       95.20      4.20 o
  -8   0   8      151.17      154.70      4.71 o
  -6   0   8       41.88       31.95      2.15 o
  -4   0   8      362.15      362.44      5.19 o
  -2   0   8       24.30       18.41      1.94 o
   0   0   8       26.27       26.13      1.44 o
   2   0   8      480.57      463.77      4.52 o
   4   0   8      157.21      169.15      2.96 o
   6   0   8        7.87        5.66      1.99 o
   8   0   8      133.95      130.35      5.95 o
  10   0   8        4.90        5.29      3.33 o
  12   0   8       88.50      109.74      6.45 o
 -11   1   8       84.88       83.97      3.14 o
  -9   1   8        3.59        4.79      1.58 o
  -7   1   8      219.54      234.39      4.01 o
  -5   1   8        4.27        2.28      1.03 o
  -3   1   8        1.69        1.38      1.13 o
  -1   1   8     1526.44     1575.34      6.88 o
   1   1   8      778.70      818.99      5.53 o
   3   1   8      559.78      554.47      3.87 o
   5   1   8      298.17      272.98      3.11 o
   7   1   8      249.18      194.79      4.67 o
   9   1   8        0.23        2.01      1.85 o
  11   1   8        6.96       11.73      2.35 o
 -12   2   8       16.78       15.38      1.95 o
 -10   2   8       65.76       61.86      2.85 o
  -8   2   8        0.27        0.90      1.52 o
  -6   2   8       64.54       65.31      2.01 o
  -4   2   8       29.71       26.82      1.54 o
  -2   2   8      150.53      151.01      1.93 o
   0   2   8       96.84       86.15      2.13 o
   2   2   8      706.02      728.32      4.02 o
   4   2   8      188.60      177.20      2.60 o
   6   2   8       38.24       38.35      2.21 o
   8   2   8        5.20        0.79      1.98 o
  10   2   8        4.82        0.67      2.29 o
  12   2   8        1.56       -0.26      2.64 o
 -11   3   8        0.67        1.68      1.60 o
  -9   3   8       98.36       98.65      2.97 o
  -7   3   8       37.10       35.41      1.82 o
  -5   3   8       31.52       26.67      1.61 o
  -3   3   8       46.20       43.59      1.27 o
  -1   3   8      428.96      449.10      4.96 o
   1   3   8       65.35       63.70      1.87 o
   3   3   8       63.14       59.31      1.27 o
   5   3   8        5.46        5.64      1.16 o
   7   3   8       86.50       84.51      2.77 o
   9   3   8        1.80       -0.20      2.00 o
  11   3   8       24.32       23.40      2.86 o
 -10   4   8        0.01        0.19      1.65 o
  -8   4   8       22.85       22.13      1.92 o
  -6   4   8       20.81       18.11      1.56 o
  -4   4   8       68.21       58.35      1.70 o
  -2   4   8        8.11       11.23      0.79 o
   0   4   8       34.30       41.30      1.34 o
   2   4   8       47.01       53.55      1.50 o
   4   4   8       27.05       28.07      1.55 o
   6   4   8        0.36        0.87      1.21 o
   8   4   8       96.95      103.32      3.26 o
  10   4   8       12.43       17.37      2.56 o
  -9   5   8       10.36       10.78      1.74 o
  -7   5   8       38.70       37.85      2.18 o
  -5   5   8       40.65       32.06      1.66 o
  -3   5   8       54.20       56.43      1.42 o
  -1   5   8      230.68      256.92      2.40 o
   1   5   8       51.42       46.95      1.49 o
   3   5   8       10.69       14.05      1.29 o
   5   5   8       14.74       11.09      1.35 o
   7   5   8       24.91       18.79      1.98 o
   9   5   8       86.45       94.85      3.41 o
  -8   6   8        0.00       -0.20      1.97 o
  -6   6   8       51.20       45.47      2.74 o
  -4   6   8       67.69       66.05      2.43 o
  -2   6   8      136.67      137.99      2.85 o
   0   6   8       26.32       28.00      1.62 o
   2   6   8      106.94      107.78      2.56 o
   4   6   8       15.25       16.74      1.54 o
   6   6   8       33.64       40.55      2.40 o
   8   6   8       68.06       65.59      2.96 o
  -7   7   8        1.29        7.00      2.03 o
  -5   7   8        5.16        4.98      1.86 o
  -3   7   8       24.67       25.72      1.87 o
  -1   7   8      261.15      287.28      4.88 o
   1   7   8       25.69       32.57      1.99 o
   3   7   8       44.98       42.02      1.80 o
   5   7   8       21.05       20.21      1.93 o
   7   7   8      113.26      110.42      3.65 o
  -6   8   8       13.72       20.12      3.13 o
  -4   8   8        0.72        0.57      2.21 o
  -2   8   8       62.70       52.36      3.19 o
   0   8   8       30.57       33.36      2.60 o
   2   8   8       27.46       28.67      2.87 o
   4   8   8       38.01       34.50      2.03 o
  -1   9   8        7.20       11.70      2.59 o
   1   9   8        5.35        3.68      2.49 o
  -9   1   9       27.20       33.66      2.95 o
  -7   1   9       30.53       31.27      2.40 o
  -5   1   9        0.06        0.18      1.33 o
  -3   1   9      134.72      137.76      2.79 o
  -1   1   9      762.60      813.12      6.81 o
   1   1   9       40.59       45.96      1.32 o
   3   1   9        3.35        2.58      1.33 o
   5   1   9      112.61      105.70      2.95 o
   7   1   9       51.70       36.72      2.83 o
   9   1   9        2.35        1.06      2.07 o
  -8   2   9      120.88      127.89      4.28 o
  -6   2   9       66.62       68.61      2.58 o
  -4   2   9        3.14        1.74      1.39 o
  -2   2   9      605.74      637.11      5.96 o
   0   2   9        0.09       -0.08      1.24 o
   2   2   9       35.51       39.05      1.62 o
   4   2   9       62.60       56.96      2.13 o
   6   2   9       16.92       28.67      2.25 o
   8   2   9        5.80        5.88      2.20 o
  -9   3   9        7.37        6.13      2.06 o
  -7   3   9      166.87      159.54      3.94 o
  -5   3   9        1.15        1.74      1.59 o
  -3   3   9       20.45       17.02      1.48 o
  -1   3   9      360.80      361.36      4.08 o
   1   3   9       17.10       15.39      1.29 o
   3   3   9       19.10       22.98      1.50 o
   5   3   9       42.18       34.81      2.11 o
   7   3   9        0.76       -0.20      2.03 o
   9   3   9       28.92       32.11      3.01 o
  -8   4   9        0.79        3.92      2.17 o
  -6   4   9       43.79       47.92      2.54 o
  -4   4   9       31.16       31.75      2.26 o
  -2   4   9      564.24      612.54      4.92 o
   0   4   9       55.43       49.34      1.88 o
   2   4   9       63.52       63.21      2.30 o
   4   4   9      168.64      168.87      3.74 o
   6   4   9       19.79       13.17      1.98 o
   8   4   9        7.02        3.66      2.33 o
  -7   5   9        2.32        2.58      2.26 o
  -5   5   9       19.28       20.40      2.11 o
  -3   5   9      129.08      129.59      3.21 o
  -1   5   9       86.08       90.73      3.27 o
   1   5   9        9.82       15.97      1.71 o
   3   5   9       93.75       96.59      2.76 o
   5   5   9       69.98       79.69      2.89 o
   7   5   9        4.63       12.23      2.46 o
  -6   6   9        0.23        0.28      2.87 o
  -4   6   9       73.45       85.84      3.67 o
  -2   6   9        0.02       -0.20      1.97 o
   0   6   9        0.60       -0.18      1.82 o
   2   6   9        3.97        4.65      1.44 o
   4   6   9        1.10        1.51      1.49 o
  -3   7   9       67.58       74.16      4.49 o
  -1   7   9        0.05        0.69      2.38 o
   1   7   9        5.33        6.41      2.11 o
   3   7   9        1.09        1.04      1.78 o
  -6   0  10       91.41       88.34      4.47 o
  -4   0  10       73.67       73.21      4.12 o
  -2   0  10      289.66      272.69      6.86 o
   0   0  10       15.64       12.27      2.66 o
   2   0  10        5.33        2.30      2.38 o
   4   0  10        6.17        2.72      2.18 o
   6   0  10       88.17      124.97      6.43 o
  -5   1  10       44.18       40.24      2.48 o
  -3   1  10        6.31        5.79      1.73 o
  -1   1  10       63.67       61.27      2.76 o
   1   1  10       20.32       19.80      1.70 o
   3   1  10       12.07        8.79      1.44 o
   5   1  10       74.21       82.04      2.84 o
  -6   2  10       12.88       14.21      2.11 o
  -4   2  10       77.77       83.97      3.12 o
  -2   2  10       98.41      105.89      3.32 o
   0   2  10        0.08        1.03      1.33 o
   2   2  10       26.52       23.99      1.53 o
   4   2  10       25.52       18.24      1.95 o
  -5   3  10       15.34       13.91      2.09 o
  -3   3  10       81.37       81.93      3.06 o
  -1   3  10       22.06       25.07      1.85 o
   1   3  10       10.27       10.35      1.47 o
   3   3  10      140.98      153.89      3.36 o
   5   3  10       59.68       66.76      2.82 o
  -2   4  10       53.90       53.41      2.64 o
   0   4  10       22.99       20.83      1.77 o
   2   4  10       33.09       32.73      1.97 o
 
